# Supplementary material for: piRBase: a web resource assisting piRNA functional study
Source: Database (Oxford). 2014 Nov 23;2014:bau110. doi: 10.1093/database/bau110 (PMC4243270; doi:10.1093/database/bau110)
Supplement: Supplementary Data [file supp_bau110_TableS1.xlsx]

## Sheet: Sheet1
dsid	pubmed	accession	series	organism	tissue	type	method	uniq
1	16751776		NULL	Human	testis	HIWI	small RNA	32046
2	16751777		NULL	Human	testis	HILI	small RNA	148
3	22313525		NULL	Human	epididymis		small RNA	991
4	16751776		NULL	Mouse	testis	MIWI	small RNA	30013
5	16751777		NULL	Mouse	testis	MILI	MILI IP	3482
6	16778019	GSM113695	GSE5026	Mouse	testes tissue from Swiss Webster male mice, 8-10 weeks old	MIWI	Chromatography	43306
7	16751776		NULL	Rat	testis	RIWI	small RNA	26567
8	16778019	GSM113418	GSE5026	Rat	testis tissue from Sprague-Dawley male rats, 7-8 weeks old	RIWI	Chromatography	40670
9	16766680		NULL	Mouse	testis		small RNA	40
10	16766680		NULL	Mouse	testis	gsRNA	small RNA	367
11	22121019	GSM822760	GSE32184	Mouse	Testes, C57BL/6 Adult Miwi +/+	MIWI	Miwi IP	568759
12	22121019	GSM822758	GSE32184	Mouse	Testes, C57BL/6 P14 Miwi +/+	MIWI	Miwi IP	720903
13	22121019	GSM822759	GSE32184	Mouse	Testes, C57BL/6 P20 Miwi +/+	MIWI	Miwi IP	575786
14	22121019	GSM822761	GSE32184	Mouse	Testes, C57BL/6 Adult Miwi +/ADH	MIWI	Miwi IP	999408
15	22121019	GSM822762	GSE32184	Mouse	Testes, C57BL/6 Adult Miwi -/ADH	MIWI	Miwi IP	551640
16	22121019	GSM822763	GSE32184	Mouse	Testes, C57BL/6 Adult Miwi -/ADH	MIWI	Miwi IP	749913
17	22121019	GSM822764	GSE32184	Mouse	Testes, C57BL/6 Adult Miwi -/ADH	MIWI	Miwi IP	626130
18	12919683			D. melanogaster	Multiple developmental stages, also micro-dissected adult testis.	rasiRNA	Small RNA	178
19	17346786	GSM154618	GSE6734	D. melanogaster	ovary		Small RNA	2182
20	17346786	GSM154620	GSE6734	D. melanogaster	ovary	Piwi	Piwi IP	13904
21	17346786	GSM154621	GSE6734	D. melanogaster	ovary	Ago3	Ago3 IP	10403
22	17346786	GSM154622	GSE6734	D. melanogaster	ovary	Aub	Aub IP	8208
23	17322028			D. melanogaster	ovary	AGO3	AGO3 IP	325
24	17872506			D. melanogaster	ovary	Aub	Aub IP	628
25	17872506			D. melanogaster	testis	Aub	Aub IP	176
26	17872506			D. melanogaster	testis	Piwi	Piwi IP	183
27	22700655	GSM297758	GSE11737	C. elegans	Adult, whole worms	21U RNA	PRG-1 IP	16003
28	17952056	GSM231091	GSE9138	D. melanogaster	ovary	Piwi	Piwi IP	13299
29	17418787	GSM171830	GSE7131	Zebrafish	TL, females, 6 month average, freshly dissected ovaries		Small RNA	34064
30	17418787	GSM171831	GSE7131	Zebrafish	TL, males, 6 month average, freshly dissected testes		Small RNA	56869
31	22842725	GSM684624	GSE27622	Mouse	C57BL/6 adult testis	MIWI	Miwi CLIP	1068849
32	22842725	GSM684625	GSE27622	Mouse	C57BL/6 adult testis	Miwi	Miwi CLIP	464287
33	22842725	GSM684626	GSE27622	Mouse	C57BL/6 adult testis	Miwi	Miwi CLIP	118015
34	22842725	GSM684627	GSE27622	Mouse	C57BL/6 adult testis	Miwi	Miwi CLIP	129214
35	22842725	GSM684620	GSE27622	Mouse	C57BL/6 adult testis	MILI	Mili CLIP	249590
36	22842725	GSM684621	GSE27622	Mouse	C57BL/6 adult testis	MILI	Mili CLIP	187442
37	22842725	GSM684622	GSE27622	Mouse	C57BL/6 adult testis	MILI	Mili CLIP	167997
38	22842725	GSM684623	GSE27622	Mouse	C57BL/6 adult testis	MILI	Mili CLIP	194293
39	22418847	GSM710257	GSE28668	Chicken	stage X embryos	piRNA-like	Small RNA	382990
40	22418847	GSM710258	GSE28668	Chicken	stage HH10 embryos	piRNA-like	Small RNA	171198
41	19628731	GSM372602	GSE14952	X. tropicalis	oocytes stage I, II		Small RNA	337587
42	19628731	GSM372603	GSE14952	X. tropicalis	oocytes stage III, IV		Small RNA	269071
43	19628731	GSM372604	GSE14952	X. tropicalis	oocytes stage V, VI		Small RNA	157681
44	22902560	GSM958044	GSE39203	Silkworm	BmN4 cell line, control	Siwi	Siwi IP	316340
45	22902560	GSM958045	GSE39203	Silkworm	BmN4 cell line, Geldanamycin treatment	Siwi	Siwi IP	345392
46	22902560	GSM958046	GSE39203	Silkworm	BmN4 cell line, control	Ago3	Ago3 IP	355133
47	22902560	GSM958047	GSE39203	Silkworm	BmN4 cell line, Geldanamycin treatment	Ago3	Ago3 IP	385006
48	22902560	GSM958053	GSE39203	Silkworm	BmN4 cell line, control	Ago3	HA-Ago3 IP	262274
49	22902560	GSM958054	GSE39203	Silkworm	BmN4 cell line, Geldanamycin treatment	Ago3	HA-Ago3 IP	297248
50	21602304	GSM610965	GSE24822	Mouse	Male germ cell, Type A spermatogonia		small RNA	788632
51	21602304	GSM610966	GSE24822	Mouse	Male germ cell, Pachytene spermatocytes		small RNA	728128
52	21602304	GSM610967	GSE24822	Mouse	Male germ cell, Round spermatids		small RNA	687571
53	19812547	GSM378200	GSE15137	D. melanogaster	ovarian somatic cell (OSC)	Piwi	Piwi IP	10890
54	23141543	GSM872307	GSE35637	D. melanogaster	w1118 ovary un-oxidized, 23-29 nt		small RNA	1491259
55	23141543	GSM872308	GSE35637	D. melanogaster	uap56 mutant, ovary, un-oxidized, 23-29 nt		small RNA	652504
56	23141543	GSM872309	GSE35637	D. melanogaster	uap56 mutant, ovary, oxidized, 23-29 nt		small RNA	2580232
57	18922463	GSM319953	GSE12757	Mouse	10 dpp Dnmt3L heterozygotes testis	Mili	Mili IP	770756
58	18922463	GSM319954	GSE12757	Mouse	10 dpp Dnmt3L KO testis	Mili	Mili IP	1028424
59	18922463	GSM319955	GSE12757	Mouse	16.5 dpc testis		small RNA	829304
60	18922463	GSM319956	GSE12757	Mouse	16.5 dpc testis	Mili	Mili IP	334652
61	18922463	GSM319957	GSE12757	Mouse	16.5 dpc testis	Miwi2	Miwi2 IP	1086617
62	18922463	GSM319958	GSE12757	Mouse	4-6 week ovary		small RNA	58275
63	18922463	GSM319959	GSE12757	Mouse	2 dpp testis		small RNA	791373
64	18922463	GSM319960	GSE12757	Mouse	10 dpp testis		small RNA	823579
65	18922463	GSM319961	GSE12757	Mouse	10 dpp MILI KO testis		small RNA	58255
66	20439430	GSM509275	GSE20327	Mouse	MitoPLD+/+ E16.5 testis		small RNA	115521
67	20439430	GSM509276	GSE20327	Mouse	MitoPLD-/- E16.5 testis		small RNA	15904
68	20439430	GSM509277	GSE20327	Mouse	Mili-/- E16.5 testis		small RNA	53692
69	20439430	GSM509278	GSE20327	Mouse	Miwi2-/- E16.5 testis		small RNA	97120
70	20439430	GSM509279	GSE20327	Mouse	MVH-/- E16.5 testis		small RNA	51964
71	20439430	GSM509280	GSE20327	Mouse	MitoPLD-/- 10 dpp testis		small RNA	67117
72	17446352	GSM179088	GSE7414	Mouse	10 dpp testis	Mili	Mili IP	136417
73	22020280		E-MTAB-730	Mouse	Mili_MiliDAH_1 E16.5 fetal testis	Mili	Mili IP	5043457
74	22020280		E-MTAB-730	Mouse	Mili_MiliDAH_2 E16.5 fetal testis	Mili	Mili IP	3063689
75	22020280		E-MTAB-730	Mouse	Miwi2DAH_1 E16.5 fetal testis	Mili	Mili IP	3075920
76	22020280		E-MTAB-730	Mouse	Miwi2DAH_2 E16.5 fetal testis	Mili	Mili IP	4334937
77	22020280		E-MTAB-730	Mouse	Miwi2+/-_1 E16.5 fetal testis	Mili	Mili IP	1972251
78	22020280		E-MTAB-730	Mouse	Miwi2+/-_2 E16.5 fetal testis	Mili	Mili IP	1767777
79	22020280		E-MTAB-730	Mouse	Miwi2-/-_1 E16.5 fetal testis	Mili	Mili IP	1736080
80	22020280		E-MTAB-730	Mouse	Miwi2-/-_2 E16.5 fetal testis	Mili	Mili IP	1479747
81	22020280		E-MTAB-730	Mouse	wild_type_1 E16.5 fetal testis	Mili	Mili IP	2880834
82	22020280		E-MTAB-730	Mouse	wild_type_2 E16.5 fetal testis	Mili	Mili IP	3229065
83	22020280		E-MTAB-730	Mouse	MiliDAH_1 E16.5 fetal testis	Miwi2	Miwi2 IP	1006591
84	22020280		E-MTAB-730	Mouse	MiliDAH_2 E16.5 fetal testis	Miwi2	Miwi2 IP	414739
85	22020280		E-MTAB-730	Mouse	Miwi2DAH_1 E16.5 fetal testis	Miwi2	Miwi2 IP	1793721
86	22020280		E-MTAB-730	Mouse	Miwi2DAH_2 E16.5 fetal testis	Miwi2	Miwi2 IP	1772250
87	22020280		E-MTAB-730	Mouse	wild_type_1 E16.5 fetal testis	Miwi2	Miwi2 IP	1883101
88	22020280		E-MTAB-730	Mouse	wild_type_2 E16.5 fetal testis	Miwi2	Miwi2 IP	1795983
89	23620285	GSM1024080	GSE41780	D. melanogaster	1.9 strain ovaries, 24-29nt		small RNA	1522911
90	23620285	GSM1024081	GSE41780	D. melanogaster	2.1 strain ovaries, 24-29nt		small RNA	1655679
91	23620285	GSM1024082	GSE41780	D. melanogaster	2.3 strain ovaries, 24-29nt		small RNA	2475150
92	23620285	GSM1024083	GSE41780	D. melanogaster	2.6 strain ovaries, 24-29nt		small RNA	2493054
93	23620285	GSM1024084	GSE41780	D. melanogaster	2.10 strain ovaries, 24-29nt		small RNA	1935885
94	23620285	GSM1024085	GSE41780	D. melanogaster	3.1 strain ovaries, 24-29nt		small RNA	1124650
95	23620285	GSM1024086	GSE41780	D. melanogaster	3.6 strain ovaries, 24-29nt		small RNA	1669229
96	23620285	GSM1024087	GSE41780	D. melanogaster	3.9 strain ovaries, 24-29nt		small RNA	2463942
97	23620285	GSM1024088	GSE41780	D. melanogaster	3.10 strain ovaries, 24-29nt		small RNA	2398138
98	23620285	GSM1024089	GSE41780	D. melanogaster	62.5.2 strain ovaries, 24-29nt		small RNA	2200305
99	23620285	GSM1024090	GSE41780	D. melanogaster	67.2.1 strain ovaries, 24-29nt		small RNA	3158821
100	23620285	GSM1024091	GSE41780	D. melanogaster	wildtype,ovaries,24-29nt		small RNA	2485812
101	22408181	GSM686381	GSE27722	Zebrafish	AB*WT 256-cell embryos		small RNA	125873
102	22408181	GSM686382	GSE27722	Zebrafish	AB*WT sphere embryos		small RNA	398892
103	22408181	GSM686384	GSE27722	Zebrafish	AB*WT shield embryos		small RNA	674777
104	22408181	GSM686385	GSE27722	Zebrafish	AB*WT 1dpf embryos		small RNA	268209
105	19713941	GSM389464	GSE15556	X. tropicalis	microtubules from egg extract, 24-31nt		small RNA	37123
106	19713941	GSM389472	GSE15556	X. tropicalis	egg extract, 24-31nt		small RNA	31843
107	19713941	GSM389473	GSE15556	X. tropicalis	egg extract	Xiwi	Xiwi IP	240803
108	19713941	GSM389477	GSE15556	X. tropicalis	single egg, sample B1_l7, 24-31nt		small RNA	25301
109	19713941	GSM389478	GSE15556	X. tropicalis	single egg, sample A3, 24-31nt		small RNA	45192
110	19713941	GSM389479	GSE15556	X. tropicalis	single egg, sample A4, 24-31nt		small RNA	3965
111	19713941	GSM389480	GSE15556	X. tropicalis	single egg, sample B1, 24-31nt		small RNA	9343
112	19713941	GSM389481	GSE15556	X. tropicalis	single egg, sample B2, 24-31nt		small RNA	5306
113	20022248	GSM475282	GSE19173	X. tropicalis	egg	Y12	Y12 IP	3376166
114	22902560	GSM958035	GSE39203	Mouse	Fkbp6 +/-,P0,testis	Mili	Mili IP	2222559
115	22902560	GSM958036	GSE39203	Mouse	Fkbp6 -/-,P0,testis	Mili	Mili IP	2053492
116	22902560	GSM958037	GSE39203	Mouse	Fkbp6 +/-,P10,testis	Mili	Mili IP	1931826
117	22902560	GSM958038	GSE39203	Mouse	Fkbp6 -/-,P10,testis	Mili	Mili IP	2297169
118	22902560	GSM958039	GSE39203	Mouse	Tdrd1 +/-,E18,testis	Mili	Mili IP	3309912
119	22902560	GSM958040	GSE39203	Mouse	Tdrd1 -/-,E18,testis	Mili	Mili IP	4623339
120	22902560	GSM958041	GSE39203	Mouse	Tdrd1 +/-,E18,testis	Miwi2	Miwi2 IP	2692033
121	20534472	GSM545783	GSE21763	Mouse	wild type adult testis	Mov10L1	Mov10L1 IP	387977
122	21515829		supplementary	Mouse	hippocampus		small RNA	20
123	21818339	GSM744253	GSE30067	X. tropicalis	gastrula dorsal, 20-32nt		small RNA	1739435
124	21818339	GSM744254	GSE30067	X. tropicalis	gastrula ventral, 20-32nt		small RNA	1481303
125	17174894	GSM139137	supplementary	C. elegans	mixed-stage, wild-type, N2, 20 deg C	21U RNA	small RNA	5454
126	20059948	GSM466728	GSE18825	Mouse	Tdrd9+/- 14dpp testis	Mili	Mili IP	2448249
127	23788724	GSM1129993	GSE46422	D. melanogaster	heterozygous z3-5967,3-5 days,ovary,23-28nt		small RNA	2255714
128	23788724	GSM1129994	GSE46422	D. melanogaster	homozygous z3-5967,3-5 days,ovary,23-28nt		small RNA	768998
129	20059948	GSM466729	GSE18825	Mouse	Tdrd9+/- 14dpp testis	Mili	Mili IP	2545853
130	20059948	GSM466730	GSE18825	Mouse	Tdrd9-/- 14dpp testis	Mili	Mili IP	1040494
131	20059948	GSM466731	GSE18825	Mouse	Tdrd9-/- 14dpp testis	Mili	Mili IP	1032753
132	20022248	GSM475279	GSE19172	Mouse	adult testis	Miwi	Miwi IP	1815424
133	20022248	GSM475280	GSE19172	Mouse	adult testis	Mili	Mili IP	2625847
134	24787618			Mouse	elongating spermatids	Miwi	Miwi CLIP	879
135	19460142		supplementary	C. elegans	Wild-type N2 strains, different developmental stages	21U RNA	small RNA	10207
136	23260138	GSM984433	supplementary	C. elegans	wild type, N2, adult	21U RNA	PRG1 IP	11806
